# Supplementary material for: Shelterin Component TPP1 Drives Tumor Progression and Predicts Poor Prognosis in Hepatocellular Carcinoma
Source: Biomedicines. 2026 Feb 4;14(2):364. doi: 10.3390/biomedicines14020364 (PMC12938003; doi:10.3390/biomedicines14020364)
Supplement: Supplementary file 1 [file biomedicines-14-00364-s001.zip]

Archive with 1 entries (1 files):
- biomedicines-4100517-supplementary.pdf
